# Supplementary material for: Arabidopsis CRL4 Complexes: Surveying Chromatin States and Gene Expression
Source: Front Plant Sci. 2019 Sep 17;10:1095. doi: 10.3389/fpls.2019.01095 (PMC6761389; doi:10.3389/fpls.2019.01095)
Supplement: Supplementary file 1 [file Table_1.xlsx]

## Sheet: Hoja1
Supplementary Table 1 - 85 DWD Arabidopsis proteins described by Lee and co-workers in 2008
Locus Identifier	Gene Model Name	Gene Model Description	Gene Model Type	Primary Gene Symbol	All Gene Symbols
AT1G11160	AT1G11160.1	One of four katanin p80 subunits. Involved in targeting of katanin complex to crossover and branch points to properly sever microtubules.	protein_coding	KATANIN P80 SUBUNIT 1 (KTN80.1)	KATANIN P80 SUBUNIT 1 (KTN80.1)
AT1G15440	AT1G15440.1	Encodes a nucleolar protein that is a ribosome biogenesis co-factor. Mutants display aberrant RNA processing and female gametophyte development.	protein_coding	PERIODIC TRYPTOPHAN PROTEIN 2 (PWP2)	PERIODIC TRYPTOPHAN PROTEIN 2 (ATPWP2);PERIODIC TRYPTOPHAN PROTEIN 2 (PWP2)
AT1G19750	AT1G19750.1	Transducin/WD40 repeat-like superfamily protein;(source:Araport11)	protein_coding
AT1G20540	AT1G20540.1	Transducin/WD40 repeat-like superfamily protein;(source:Araport11)	protein_coding
AT1G27840	AT1G27840.3	Encodes a DDB1a interacting protein ATCSA-1 required for UV-B tolerance and genomic integrity.	protein_coding	(ATCSA-1)	(ATCSA-1)
AT1G29260	AT1G29260.1	Encodes the peroxisomal targeting signal type 2 receptor that facilitates peroxisomal protein translocation. It recognizes proteins with the PTS2 consensus sequence (RLX5HL or a variant) within the first 30 or so amino acids. RNAi experiments suggest that PEX7 is necessary for the maintenance of glyoxysomal but not leaf peroxisomal function. The mRNA is cell-to-cell mobile.	protein_coding	PEROXIN 7 (PEX7)	PEROXIN 7 (PEX7);ARABIDOPSIS PEROXIN 7 (ATPEX7)
AT1G29320	AT1G29320.1	Transducin/WD40 repeat-like superfamily protein;(source:Araport11)	protein_coding
AT1G36070	AT1G36070.1	Transducin/WD40 repeat-like superfamily protein;(source:Araport11)	protein_coding
AT1G49040	AT1G49040.1	Encodes soluble protein containing N-terminal DENN domain and eight C-terminal WD-40 repeats. Involved in cytokinesis of guard mother cells and leaf epidermal cells. The overall growth and development of mutant plants is severely affected, they are smaller than wt, with defects in seedling development, leaf expansion and flower morphology which renders the mutant conditionally sterile.	protein_coding	STOMATAL CYTOKINESIS-DEFECTIVE 1 (SCD1)	STOMATAL CYTOKINESIS-DEFECTIVE 1 (SCD1)
AT1G53090	AT1G53090.1	Encodes a member of the SPA (suppressor of phyA-105) protein family (SPA1-SPA4). SPA proteins contain an N-terminal serine/threonine kinase-like motif followed by a coiled-coil structure and a C-terminal WD-repeat domain. SPA proteins function redundantly in suppressing photomorphogenesis in dark- and light-grown seedlings. SPA4 (and SPA3) predominantly regulates elongation growth in adult plants.	protein_coding	SPA1-RELATED 4 (SPA4)	SPA1-RELATED 4 (SPA4)
AT1G55680	AT1G55680.1	Transducin/WD40 repeat-like superfamily protein;(source:Araport11)	protein_coding
AT1G61210	AT1G61210.1	DWA3 encodes a DWD(DDB1 binding WD40) protein. Invitro analyses suggest its involvement in the negative regulation of ABA responses.One of four katanin p80 subunits. Involved in targeting of katanin complex to crossover and branch points to properly sever microtubules.	protein_coding	DWD HYPERSENSITIVE TO ABA 3 (DWA3)	KATANIN P80 SUBUNIT 2 (KTN80.2);DWD HYPERSENSITIVE TO ABA 3 (DWA3)
AT1G65030	AT1G65030.1	This gene is predicted to encode a protein with a DWD motif. It can bind to DDB1a in Y2H assays, and DDB1b in co-IP assays, and may be involved in the formation of a CUL4-based E3 ubiquitin ligase	protein_coding
AT1G69400	AT1G69400.1	Transducin/WD40 repeat-like superfamily protein;(source:Araport11)	protein_coding
AT1G73720	AT1G73720.1	Encodes SMU1, a protein involved in RNA splicing.	protein_coding	SUPPRESSORS OF MEC-8 AND UNC-52 1 (SMU1)	SUPPRESSORS OF MEC-8 AND UNC-52 1 (SMU1)
AT1G76260	AT1G76260.1	DWD (DDB1-binding WD40 protein) hypersensitive to ABA 2;(source:Araport11)	protein_coding	DWD (DDB1-BINDING WD40 PROTEIN) HYPERSENSITIVE TO ABA 2 (DWA2)	DWD (DDB1-BINDING WD40 PROTEIN) HYPERSENSITIVE TO ABA 2 (DWA2)
AT1G78070	AT1G78070.1	Transducin/WD40 repeat-like superfamily protein;(source:Araport11)	protein_coding
AT1G80670	AT1G80670.1	This gene is predicted to encode a protein with a DWD motif. It can bind to DDB1a in Y2H assays, and may be involved in the formation of a CUL4-based E3 ubiquitin ligase	protein_coding	RNA EXPORT FACTOR 1 (RAE1)	RNA EXPORT FACTOR 1 (RAE1)
AT1G80710	AT1G80710.1	Encodes a WD-40 repeat family protein containing a DWD (DDB1 binding WD-40) motif. Mutant analysis demonstrates that DRS1 promotes tolerance to drought stress, possibly mediated by ABA, and suggests involvement of DDB1- Cul4?mediated protein degradation in drought response.	protein_coding	DROUGHT SENSITIVE 1 (DRS1)	DROUGHT SENSITIVE 1 (DRS1)
AT2G01330	AT2G01330.1	nucleotide binding protein;(source:Araport11)	protein_coding
AT2G05720	AT2G05720.1	Transducin/WD40 repeat-like superfamily protein;(source:Araport11)	protein_coding
AT2G16780	AT2G16780.1	Encodes a WD-40 repeat protein similar to yeast MSI1.	protein_coding	MULTICOPY SUPPRESSOR OF IRA1 2 (MSI2)	(MSI02);NUCLEOSOME/CHROMATIN ASSEMBLY FACTOR GROUP C 2 (NFC2); (NFC02)
AT2G19430	AT2G19430.1	This gene is predicted to encode a protein with a DWD motif. It can bind to DDB1a in Y2H assays, and DDB1b in co-IP assays, and may be involved in the formation of a CUL4-based E3 ubiquitin ligase. Encodes a component of the putative Arabidopsis THO/TREX complex: THO1 or HPR1 (At5g09860), THO2 (At1g24706), THO3 or TEX1 (At5g56130), THO5 (At5g42920, At1g45233), THO6 (At2g19430), and THO7 (At5g1679…	protein_coding	DWD (DDB1-BINDING WD40 PROTEIN) HYPERSENSITIVE TO ABA 1 (DWA1)	DWD (DDB1-BINDING WD40 PROTEIN) HYPERSENSITIVE TO ABA 1 (DWA1); (AtTHO6); (THO6)
AT2G19440	AT2G19440.1	O-Glycosyl hydrolases family 17 protein;(source:Araport11)	protein_coding
AT2G19520	AT2G19520.1	Controls flowering.	protein_coding	(FVE)	(FVE); (ACG1); (ATMSI4); (NFC4); (NFC04);MULTICOPY SUPPRESSOR OF IRA1 4 (MSI4)
AT2G32950	AT2G32950.1	Represses photomorphogenesis and induces skotomorphogenesis in the dark. Contains a ring finger zinc-binding motif, a coiled-coil domain, and several WD-40 repeats, similar to G-beta proteins. The C-terminus has homology to TAFII80, a subunit of the TFIID component of the RNA polymerase II of Drosophila. Nuclear localization in the dark and cytoplasmic in the light. The mRNA is cell-to-cell mobil…	protein_coding	CONSTITUTIVE PHOTOMORPHOGENIC 1 (COP1)	ARABIDOPSIS THALIANA CONSTITUTIVE PHOTOMORPHOGENIC 1 (ATCOP1);DEETIOLATED MUTANT 340 (DET340);CONSTITUTIVE PHOTOMORPHOGENIC 1 (COP1);EMBRYO DEFECTIVE 168 (EMB168);FUSCA 1 (FUS1)
AT2G33340	AT2G33340.1	Encodes MAC3B, a U-box proteins with homology to the yeast and human E3 ubiquitin ligase Prp19. Associated with the MOS4-Associated Complex (MAC). Involved in plant innate immunity.	protein_coding	MOS4-ASSOCIATED COMPLEX 3B (MAC3B)	MOS4-ASSOCIATED COMPLEX 3B (MAC3B)
AT2G43770	AT2G43770.1	Transducin/WD40 repeat-like superfamily protein;(source:Araport11)	protein_coding
AT2G46280	AT2G46280.1	Encodes a homolog of mammalian TGF-beta receptor interacting protein. Co-immunoprecipitates with BRI1 and can be phosphorylated in vitro by BRI1 at specific sites (Thr-14, Thr-89, and either Thr-197 or Ser-198). May therefore be a cytoplasmic BRI1 substrate and involved in brassinosteroid regulated plant growth and development.The encoded protein has two DWD motifs. It can bind to DDB1a in Y2H as…	protein_coding	TGF-BETA RECEPTOR INTERACTING PROTEIN 1 (TRIP-1)	TGF-BETA RECEPTOR INTERACTING PROTEIN 1 (TRIP-1); (TRIP1); (TIF3I1)
AT2G46290	AT2G46290.1	Transducin/WD40 repeat-like superfamily protein;(source:Araport11)	protein_coding
AT2G46340	AT2G46340.1	Encodes a member of the SPA (suppressor of phyA-105) protein family (SPA1-SPA4). SPA proteins contain an N-terminal serine/threonine kinase-like motif followed by a coiled-coil structure and a C-terminal WD-repeat domain. SPA1 is a PHYA signaling intermediate, putative regulator of PHYA signaling pathway. Light responsive repressor of photomorphogenesis. Involved in regulating circadian rhythms a…	protein_coding	SUPPRESSOR OF PHYA-105 1 (SPA1)	SUPPRESSOR OF PHYA-105 1 (SPA1)
AT2G46560	AT2G46560.1	transducin family protein / WD-40 repeat family protein;(source:Araport11)	protein_coding
AT2G47410	AT2G47410.1	WD40 domain-containing protein;(source:Araport11)	protein_coding
AT2G47990	AT2G47990.1	Encodes a transducin family nucleolar protein with six WD40 repeats that is most likely involved in 18S rRNA biogenesis. The slow progression of the gametophytic division cycles in swa1 suggested that the SWA1 protein is required for the normal progression of mitotic division cycles through the regulation of cell metabolism. Ubiquitously expressed throughout the plant.	protein_coding	SLOW WALKER1 (SWA1)	SLOW WALKER1 (SWA1);EMBRYO SAC DEVELOPMENT ARREST 19 (EDA19);EMBRYO SAC DEVELOPMENT ARREST 13 (EDA13)
AT3G05090	AT3G05090.1	Encodes a DCAF protein. Mutants are defective in lateral root development and suggest roles for DDB1-Cul4?mediated protein degradation in regulating auxin accumulation during lateral root primordium development and lateral root meristem emergence.	protein_coding	LATERAL ROOT STIMULATOR 1 (LRS1)	LATERAL ROOT STIMULATOR 1 (LRS1)
AT3G08850	AT3G08850.1	Encodes one of two Arabidopsis RAPTOR/KOG1 homologs. RAPTOR proteins are binding partners of the target of rapamycin kinase that is present in all eukaryotes and play a central role in the stimulation of cell growth and metabolism in response to nutrients. Mutants show embryo lethal phenotype which occurs at pre-globular stage. May interact with TOR kinase in a rapamycin like signaling pathway. I…	protein_coding	(RAPTOR1)	(RAPTOR1B); (RAPTOR1); (ATRAPTOR1B)
AT3G10530	AT3G10530.1	Transducin/WD40 repeat-like superfamily protein;(source:Araport11)	protein_coding
AT3G13340	AT3G13340.1	Transducin/WD40 repeat-like superfamily protein;(source:Araport11)	protein_coding
AT3G15354	AT3G15354.1	Encodes a member of the SPA (suppressor of phyA-105) protein family (SPA1-SPA4). SPA proteins contain an N-terminal serine/threonine kinase-like motif followed by a coiled-coil structure and a C-terminal WD-repeat domain. SPA proteins function redundantly in suppressing photomorphogenesis in dark- and light-grown seedlings. SPA3 (and SPA4) predominantly regulates elongation growth in adult plants.	protein_coding	SPA1-RELATED 3 (SPA3)	SPA1-RELATED 3 (SPA3)
AT3G16650	AT3G16650.1	Transducin/WD40 repeat-like superfamily protein;(source:Araport11)	protein_coding	PLEIOTROPIC REGULATORY LOCUS 2 (PRL2)	PLEIOTROPIC REGULATORY LOCUS 2 (PRL2)
AT3G18060	AT3G18060.1	transducin family protein / WD-40 repeat family protein;(source:Araport11)	protein_coding
AT3G19590	AT3G19590.1	Encodes a protein that may have a role in the spindle assembly checkpoint.	protein_coding	BUB (BUDDING UNINHIBITED BY BENZYMIDAZOL) 3.1 (BUB3.1)	BUB (BUDDING UNINHIBITED BY BENZYMIDAZOL) 3.1 (BUB3.1)
AT3G26740	AT3G26740.1	transcripts are differentially regulated at the level of mRNA stability at different times of day controlled by the circadian clock. mRNAs are targets of the mRNA degradation pathway mediated by the downstream (DST) instability determinant.	protein_coding	CCR-LIKE (CCL)	CCR-LIKE (CCL)
AT3G27640	AT3G27640.1	Transducin/WD40 repeat-like superfamily protein;(source:Araport11)	protein_coding	gametophyte
AT3G45620	AT3G45620.2	This gene is predicted to encode a protein with a DWD motif. It can bind to DDB1a in Y2H assays, and DDB1b in co-IP assays, and may be involved in the formation of a CUL4-based E3 ubiquitin ligase	protein_coding
AT3G49180	AT3G49180.1	Transducin/WD40 repeat-like superfamily protein;(source:Araport11)	protein_coding	ROOT INITIATION DEFECTIVE 3 (RID3)	ROOT INITIATION DEFECTIVE 3 (RID3)
AT4G01860	AT4G01860.1	Transducin family protein / WD-40 repeat family protein;(source:Araport11)	protein_coding
AT4G02730	AT4G02730.1	Transducin/WD40 repeat-like superfamily protein;(source:Araport11)	protein_coding	HUMAN WDR5 (WD40 REPEAT) HOMOLOG B (WDR5b)	(AtWDR5b);HUMAN WDR5 (WD40 REPEAT) HOMOLOG B (WDR5b)
AT4G03020	AT4G03020.1	transducin family protein / WD-40 repeat family protein;(source:Araport11)	protein_coding
AT4G05410	AT4G05410.1	Encodes a nucleolar protein with seven WD40-repeats that plays a role in embryo sac development and is critical for the correct positioning of the division plane of zygote and the apical cell lineage in Arabidopsis. YAO may act by modulating nucleolar function, such as rRNA biogenesis, during early embryogenesis and gametogenesis.	protein_coding	YAOZHE (YAO)	YAOZHE (YAO)
AT4G11110	AT4G11110.1	Encodes a member of the SPA (suppressor of phyA-105) protein family (SPA1-SPA4). SPA proteins contain an N-terminal serine/threonine kinase-like motif followed by a coiled-coil structure and a C-terminal WD-repeat domain. SPA proteins function redundantly in suppressing photomorphogenesis in dark- and light-grown seedlings. SPA2 primarily regulates seedling development in darkness and has little …	protein_coding	SPA1-RELATED 2 (SPA2)	SPA1-RELATED 2 (SPA2)
AT4G15900	AT4G15900.1	Mutations confer hypersensitivity to glucose and sucrose and augments sensitivity to cytokinin, ethylene, ABA and auxin. Encodes a nuclear WD40 protein that is imported into the nucleus. Essential for plant innate immunity. Interacts with MOS4 and AtCDC5. It is also predicted to have two DWD motifs. It can bind to DDB1a in Y2H assays, and DDB1b in co-IP assays, and may be involved in the formatio…	protein_coding	PLEIOTROPIC REGULATORY LOCUS 1 (PRL1)	PLEIOTROPIC REGULATORY LOCUS 1 (PRL1)
AT4G21130	AT4G21130.1	similar to man and yeast U3-55K genes, involved in processing of pre-ribosomal RNA.	protein_coding	EMBRYO DEFECTIVE 2271 (EMB2271)	EMBRYO DEFECTIVE 2271 (EMB2271)			YAO homolog in A thaliana
AT4G28450	AT4G28450.1	This gene is predicted to encode a protein with a DWD motif. It can bind to DDB1a in Y2H assays and may be involved in the formation of a CUL4-based E3 ubiquitin ligase	protein_coding
AT4G29380	AT4G29380.1	The gene encodes phosphatidylinositol 3- kinase involved in the development and germination of pollen through the biosynthesis of phosphatidylinositol 3-phosphate (PI3P). The mRNA is cell-to-cell mobile.	protein_coding	VACUOLAR PROTEIN SORTING 15 (VPS15)	VACUOLAR PROTEIN SORTING 15 (VPS15);ARABIDOPSIS THALIANA VACUOLAR PROTEIN SORTING 15 (AtVPS15)
AT4G29730	AT4G29730.1	cell cycle-related repressor genes encoding WD-repeat proteins.	protein_coding	NUCLEOSOME/CHROMATIN ASSEMBLY FACTOR GROUP C5 (NFC5)	(MSI5);NUCLEOSOME/CHROMATIN ASSEMBLY FACTOR GROUP C5 (NFC5)
AT4G29830	AT4G29830.1	VIP3 protein is composed of repeats of WD motif which is involved in protein complex formation. The gene is involved in flower timing and flower development. This gene is predicted to encode a protein with a DWD motif. It can bind to DDB1a in Y2H assays, and DDB1b in co-IP assays, and may be involved in the formation of a CUL4-based E3 ubiquitin ligase. Loss of gene function leads to a redistribu…	protein_coding	VERNALIZATION INDEPENDENCE 3 (VIP3)	A. THALIANA HOMOLOG OF YEAST SKI8 (SKI8);VERNALIZATION INDEPENDENCE 3 (VIP3)
AT4G29860	AT4G29860.1	Encodes a WD repeat protein with seven WD repeat motifs, predicted to function in protein-protein interaction. Mutations caused defects in both embryo and seedling development.	protein_coding	EMBRYO DEFECTIVE 2757 (EMB2757)	EMBRYO DEFECTIVE 2757 (EMB2757);TANMEI (TAN); (ATDSE1);DECREASED SIZE EXCLUSION LIMIT 1 (DSE1);ALUMINUM TOLERANT 2 (ALT2)
AT4G34280	AT4G34280.1	Encodes a putative substrate receptor for the cullin4-RING ubiquitin E3 ligase complex that is involved in negative regulation of plant UV-B response.	protein_coding	DWD HYPERSENSITIVE TO UV-B 1 (DHU1)	DWD HYPERSENSITIVE TO UV-B 1 (DHU1)
AT4G34460	AT4G34460.1	Encodes the heterotrimeric G-protein beta subunit and is involved in organ shape. A significant fraction of the protein is found in the ER. Mutants carrying null alleles express similar fruit phenotypes, as seen in er plants, but differ from er in that the stem is only slightly shorter than that in the wild type, the pedicel is slightly longer than that in the wild type, and the leaves are rounde…	protein_coding	GTP BINDING PROTEIN BETA 1 (AGB1)	GTP BINDING PROTEIN BETA 1 (AGB1); (ATAGB1);ERECTA-LIKE 4 (ELK4)
AT4G35050	AT4G35050.1	Encodes a WD-40 repeat protein similar to yeast MSI1. The predicted protein has a DWD motif. It can bind to DDB1a in Y2H assays, and DDB1b in co-IP assays, and may be involved in the formation of a CUL4-based E3 ubiquitin ligase	protein_coding	MULTICOPY SUPPRESSOR OF IRA1 3 (MSI3)	NUCLEOSOME/CHROMATIN ASSEMBLY FACTOR GROUP C 3 (NFC3)
AT5G01770	AT5G01770.1	Encodes one of two Arabidopsis RAPTOR/KOG1 homologs. RAPTOR proteins are binding partners of the target of rapamycin kinase that is present in all eukaryotes and play a central role in the stimulation of cell growth and metabolism in response to nutrients. Mutations in this gene have no visible effects on embryo or plant development.	protein_coding	RAPTOR2 (RAPTOR2)	RAPTOR2 (RAPTOR2); (ATRAPTOR1A); (RAPTOR1A)
AT5G08390	AT5G08390.1	One of four katanin p80 subunits. Involved in targeting of katanin complex to crossover and branch points to properly sever microtubules.	protein_coding	KATANIN P80 SUBUNIT 3 (KTN80.3)	KATANIN P80 SUBUNIT 3 (KTN80.3)											POLYCOMB
AT5G10940	AT5G10940.1	ASG2 is farnesylated protein and this post-translational modification impacts its subcellular localization. It is the homolog of the human anti-obesity factor WDTC1 and is involved in the negative regulation of fatty acid biosynthesis. The non-farnesylated form displays a nucleo-cytosolic subcellular localization. The farnesylated form displays a cytosolic subcellular localization. Interaction wi…	protein_coding	ALTERED SEED GERMINATION 2 (ASG2)	ALTERED SEED GERMINATION 2 (ASG2)
AT5G12920	AT5G12920.2	Transducin/WD40 repeat-like superfamily protein;(source:Araport11)	protein_coding
AT5G13480	AT5G13480.2	Encodes a protein with similarity to yeast Pfs2p, an mRNA processing factor. Involved in regulation of flowering time; affects FCA mRNA processing. Homozygous mutants are late flowering, null alleles are embryo lethal.	protein_coding	(FY)	(FY)
AT5G14050	AT5G14050.1	Transducin/WD40 repeat-like superfamily protein;(source:Araport11)	protein_coding
AT5G14530	AT5G14530.1	Encodes a low molecular weight nuclear WDR protein which displays functional homology to the Swd2 protein, an essential subunit of the yeast histone methylation COMPASS complex. APRF1 acts upstream of FLC and promotes flowering under long day conditions.	protein_coding	ANTHESIS PROMOTING FACTOR 1 (APRF1)	ANTHESIS PROMOTING FACTOR 1 (APRF1)			S2La COMPAss
AT5G15550	AT5G15550.1	Transducin/WD40 repeat-like superfamily protein;(source:Araport11)	protein_coding	ARABIDOPSIS THALIANA PESCADILLO ORTHOLOG (ATPEP2)	ARABIDOPSIS THALIANA PESCADILLO ORTHOLOG (ATPEP2); (ATPEIP2)
AT5G18525	AT5G18525.1	Encodes a BEACH domain containing protein that is involved in targeting storage proteins to the protein storage vacuoles and effector triggered immunity to Psuedomonas syringae.	protein_coding	GREEN FLUORESCENT SEED 12 (GFS12)	GREEN FLUORESCENT SEED 12 (GFS12)
AT5G23430	AT5G23430.1	One of four katanin p80 subunits. Involved in targeting of katanin complex to crossover and branch points to properly sever microtubules.	protein_coding	KATANIN P80 SUBUNIT 4 (KTN80.4)	KATANIN P80 SUBUNIT 4 (KTN80.4)
AT5G23730	AT5G23730.1	Encodes REPRESSOR OF UV-B PHOTOMORPHOGENESIS 2 (RUP2). Functions as a repressor of UV-B signaling.	protein_coding	REPRESSOR OF UV-B PHOTOMORPHOGENESIS 2 (RUP2)	EARLY FLOWERING BY OVEREXPRESSION 2 (EFO2);REPRESSOR OF UV-B PHOTOMORPHOGENESIS 2 (RUP2)
AT5G27570	AT5G27570.1	No expression of gene detected yet.	protein_coding	CELL DIVISION CYCLE 20.5 (CDC20.5)	(AtCDC20.5);CELL DIVISION CYCLE 20.5 (CDC20.5)
AT5G48760	AT5G48760.1	Ribosomal protein L13 family protein;(source:Araport11)	protein_coding
AT5G49430	AT5G49430.1	WD40/YVTN repeat and Bromo-WDR9-I-like domain-containing protein;(source:Araport11)	protein_coding
AT5G52250	AT5G52250.1	Encodes a transducin protein whose gene expression is induced by UV-B. This induction is reduced in hy5 mutant and may be a target of HY5 during UV-B response. Functions as a repressor of UV-B signaling.	protein_coding	REPRESSOR OF UV-B PHOTOMORPHOGENESIS 1 (RUP1)	EARLY FLOWERING BY OVEREXPRESSION 1 (EFO1);REPRESSOR OF UV-B PHOTOMORPHOGENESIS 1 (RUP1)
AT5G52820	AT5G52820.1	Encodes a NOTCHLESS homolog, a non-ribosomal protein involved in the maturation and assembly of the 60S ribosomal subunit, that is required for female gametogenesis. The mRNA is cell-to-cell mobile.	protein_coding	NOTCHLESS (NLE)	(ATNLE);NOTCHLESS (NLE)
AT5G54520	AT5G54520.1	Transducin/WD40 repeat-like superfamily protein;(source:Araport11)	protein_coding
AT5G56130	AT5G56130.1	Encodes a component of the putative Arabidopsis THO/TREX complex: THO1 or HPR1 (At5g09860), THO2 (At1g24706), THO3 or TEX1 (At5g56130), THO5 (At5g42920, At1g45233), THO6 (At2g19430), and THO7 (At5g16790, At3g02950). THO/TREX complexes in animals have been implicated in the transport of mRNA precursors. Mutants of THO3/TEX1, THO1, THO6 accumulate reduced amount of small interfering (si)RNA, sugges…	protein_coding	(TEX1)	(TEX1); (AtTEX1); (THO3)
AT5G56190	AT5G56190.2	Transducin/WD40 repeat-like superfamily protein;(source:Araport11)	protein_coding
AT5G58230	AT5G58230.1	Encodes a WD-40 repeat containing protein that functions in chromatin assembly as part of the CAF1 and FIE complex. Mutants exhibit parthenogenetic development that includes proliferation of unfertilized endosperm and embryos. In heterozygous plants 50% of embryos abort. Of the aborted embryos the early aborted class are homozygous and the later aborting lass are heterozygotes in which the defect…	protein_coding	MULTICOPY SUPRESSOR OF IRA1 (MSI1)	MULTICOPY SUPRESSOR OF IRA1 (MSI1);ARABIDOPSIS MULTICOPY SUPRESSOR OF IRA1 (ATMSI1);MATERNAL EFFECT EMBRYO ARREST 70 (MEE70)
AT5G58760	AT5G58760.1	Encodes a DDB1a interacting protein DDB2 required for UV-B tolerance and genomic integrity.	protein_coding	DAMAGED DNA BINDING 2 (DDB2)	DAMAGED DNA BINDING 2 (DDB2)
AT5G63010	AT5G63010.1	Transducin/WD40 repeat-like superfamily protein;(source:Araport11)	protein_coding
AT5G64730	AT5G64730.1	Transducin/WD40 repeat-like superfamily protein;(source:Araport11)	protein_coding
AT5G66240	AT5G66240.2	Encodes a WD40-repeat protein that interacts with the E3 Cullin Ring Ligase subunit DDB1a and is involved in secondary wall modification and thickening by regulating the degradation of specific proteins. RNAi-mediated silencing results in anther indehiscence and infertility.	protein_coding	UBIQUITIN LIGASE COMPLEX SUBUNIT 1 (ULCS1)	UBIQUITIN LIGASE COMPLEX SUBUNIT 1 (ULCS1)				S2Lb COMPASS
AT5G67320	AT5G67320.1	Encodes a WD-40 protein involved in histone deacetylation in response to abiotic stress.Identified in a screen for mutations with altered expression of stress induced genes. Functions as a repressor of cold tolerance induced genes. Loss of function mutants are hypersensitive to freezing.	protein_coding	HIGH EXPRESSION OF OSMOTICALLY RESPONSIVE GENES 15 (HOS15)	OLIGOCELLULA1 (OLI1);HIGH EXPRESSION OF OSMOTICALLY RESPONSIVE GENES 15 (HOS15)
